# Supplementary material for: Platinum-group elements link the end-Triassic mass extinction and the Central Atlantic Magmatic Province
Source: Sci Rep. 2020 Feb 26;10:3482. doi: 10.1038/s41598-020-60483-8 (PMC7044291; doi:10.1038/s41598-020-60483-8)
Supplement: Supplementary file 1 — Supplementary Dataset 1. [file 41598_2020_60483_MOESM1_ESM.xlsx]

## Sheet: Suppl Fig. 1
						Kujoch Ir and TOC data from Tanner et al. (2016)
	Supplementary figure 1*. Ir (ppt), TOC (%) and Ir/TOC% for the Kujoch section of the Triassic-Jurassic boundary. Data from Tanner et al. (2016)
Sample ID	S tot, %	TOC, %	CaCO3%		Ir (pg/g)	Ir/TOC	HEIGHT
K + 110	0.04	0.4	8.7		33	82.5	1100
K + 800	0.04	0.7	0		41	58.5714	800
K + 710	0.04	0.4	19.9		23	57.5	710
KN 88	0.04	0.4	30.9		46	115	680
KN 86	0.04	0.4	0		63	157.5	650
KN 82	0.05	0.4	0.8		41	102.5	620
KN 78	0.03	0.4	1.6		47	117.5	590
KN 74	0.04	0.4	0.9		59	147.5	530
KN 70	0.04	0.4	0		58	145	500
KN 66	0.05	0.3	0.3		57	190	470
KN 64	0.04	0.3	0		62	206.667	440
KN 62	0.04	0.4	0.1		40	100	420
KN 60	0.04	0.4	0		52	130	400
KN 59	0.04	0.4	0		70	175	390
KN 58	0.04	0.3	0.4		145	483.333	380
KN 57	0.04	0.3	0.5		51	170	370
KN 56	0.04	0.5	0		63	126	360
KN 55	0.04	0.3	0		63	210	350
KN 54	0.04	0.3	0		45	150	340
KN 51	0.03	0.3	0		61	203.333	310
KN 49	0.03	0.3	0		62	206.667	290
KN 46	0.04	0.3	0		61	203.333	260
KN 43	0.04	0.3	0		60	200	230
KN 40	0.04	0.3	0		62	206.667	200
KN 37	0.04	0.3	0		73	243.333	170
KN 35	0.04	0.3	0		84	280	150
KN 33	0.04	0.3	0		74	246.667	130
KN 31	0.04	0.3	0		82	273.333	110
KN 29	0.04	0.3	0		61	203.333	90
KN 27	0.04	0.3	0		73	243.333	70
KN 25	0.04	0.3	0		58	193.333	50
KN 22	0.04	0.3	0		81	270	20
KN 21	0.03	0.4	0.1		61	152.5	10
KN 19	0.45	7.5	62.2		26	3.46667	0
KN 14	0.09	1.2	70.3		21	17.5	-5
KN 7	0.92	0.6	76.1		13	21.6667	-12
KN 3	0.39	0.6	79.2		24	40	-16
K-20	0.06	0.2	94.1		6	30	-20
K-60	0.03	0.2	94.7		3	15	-60
K-100	0.16	0.2	92.9		3	15	-100
* These data were originally published by Tanner, L., Kyte, F., Richoz, S., Krystyn, L. (2016). Distribution of iridium and associated geochemistry across the Triassic–Jurassic boundary in sections at Kuhjoch and Kendlbach, Northern Calcareous Alps, Austria Palaeogeography, Palaeoclimatology, Palaeoecology 449(C), 13 26. https://dx.doi.org/10.1016/j.palaeo.2016.01.011

## Sheet: Suppl. Data 1
	Supplementary Datafile 1*: PGE data for CAMP volcanics and for end-Triassic sediment successions used in Fig. 3.
	CAMP lavas, Morocco. Data from Tegner et al. (2019)*
Sample	Location		Stratigraphic unit	LOI#	Au	Pd	Pt	Rh	Ru	Ir	Os	Pd/Ir	Pt/Ir	Pt/Rh
				wt%	PPB	PPB	PPB	PPB	PPB	PPB	PPB
15M-05	Lower. U Argana	flow	Lower unit	2.29	2.19627	5.90986	6.85723	0.291243	0.291144	0.423611	0.112017	13.9512	16.1876	23.5447
15M-11	lower U Tiourjdal	flow	Lower unit	3.31	2.19065	7.90691	8.58957	0.350675	0.312184	0.430478	0.234551	18.3677	19.9535	24.4944
15M-15	lower U Tiourjdal	flow	Lower unit	1.24	1.32532	7.85976	9.81792	0.300289	0.264668	0.351928	0.146367	22.3335	27.8975	32.6949
15M-16	lower U Tiourjdal	flow	Lower unit	1.48	0.317068	2.33139	3.84385	0.212484	0.211644	0.252916	0.182387	9.21804	15.1981	18.09
15M-04	Int. U Argana	flow	Intermediate unit	1.99	2.44349	8.25003	8.74175	0.303379	0.184452	0.112722	0.0695467	73.1889	77.5511	28.8146
15M-17	lower U Tiourjdal	flow	Intermediate unit	1.59	1.05446	7.5075	6.86656	0.238003	0.214505	0.228943	0.105939	32.792	29.9924	28.8507
15M-22	Int U Tiourjdal	flow	Intermediate unit	0.91	1.82754	9.51615	9.34459	0.572182	0.346989	0.353699	0.222915	26.9047	26.4196	16.3315
15M-26	Int U Tiourjdal	flow	Intermediate unit	2.97	1.77112	5.90316	4.92186	0.287755	0.125557	0.127308	0.297021	46.3691	38.6611	17.1044
15M-28	Int U Tiourjdal	flow	Intermediate unit	1.63	1.13739	4.39824	2.63757	0.300985	0.23337	0.114435	0.0731656	38.4344	23.0487	8.76315
15M-32	Upper U Tiourjdal	flow	Upper unit	2.18	1.22428	5.35942	3.15895	0.286039	0.172499	0.102097	0.151179	52.4932	30.9406	11.0438
15M-33	Upper U Tiourjdal	flow	Upper unit	1.46	1.42098	8.81179	6.43438	0.660454	0.359576	0.219242	0.066994	40.192	29.3483	9.74236
15M-39	Recurrent U Agouim	flow	Recurrent unit	2.05	4.12517	9.75223	11.3188	0.680891	0.346476	0.142244	0.0901808	68.5601	79.5735	16.6235
	End-Triassic sediments from the Blomidon Formation, Fundy Basin, Nova Scotia, Canada. Data from Tanner & Kyte (2005)**
PI-0	Partridge Island, Canada					4.51	1.57	<0.08		0.09		50.1111	17.4444
PI-10	Partridge Island, Canada					3.81	1.43	0.09		0.15		25.4	9.53333	15.8889
PI-20	Partridge Island, Canada					1.52	0.83	<0.08		0.05		30.4	16.6
PI-30	Partridge Island, Canada					2.56	1.16	<0.08		0.23		11.1304	5.04348
PI-35	Partridge Island, Canada					0.71	0.33	<0.08		0.05		14.2	6.6
PI-40	Partridge Island, Canada					0.79	0.42	<0.08		0.06		13.1667	7
PI-45	Partridge Island, Canada					2.1	0.75	<0.08		0.2		10.5	3.75
PI-50	Partridge Island, Canada					1.43	0.89	0.09		0.06		23.8333	14.8333	9.88889
PI-55	Partridge Island, Canada					0.59	0.5	<0.08		0.05		11.8	10
PI-60	Partridge Island, Canada					0.79	0.57	<0.08		0.04		19.75	14.25
	End-Triassic sediments from the Kurusu section, Inmyama area, SW Japan. Data from Hori et al. (2005)***
KU+64	Kurusu section					1.077	0.552			0.013		82.8462	42.4615
KU+50	Kurusu section					0.666	0.291			0.004		166.5	72.75
KU+40	Kurusu section					1.013	0.413			0.021		48.2381	19.6667
KU+34	Kurusu section					0.571	0.472			0.013		43.9231	36.3077
KU+29	Kurusu section					0.992	0.908			0.018		55.1111	50.4444
KU+7	Kurusu section					0.676	0.164			0.011		61.4545	14.9091
KU+6u	Kurusu section					1.841	1.679			0.07		26.3	23.9857
KU+6r	Kurusu section					1.329	0.435			0.016		83.0625	27.1875
KU+6l	Kurusu section					0.906	0.148			0.006		151	24.6667
KU+5	Kurusu section					1.06	0.252			0.021		50.4762	12
KU+1	Kurusu section					1.071	0.194			0.013		82.3846	14.9231
KU-15	Kurusu section					0.435	0.101
KU-18	Kurusu section					0.88	0.161			0.014		62.8571	11.5
# LOI = Loss on ignition (wt%)
*These data were originally published in: Tegner, C., Michelis, S., McDonald, I., Brown, E., Youbi, N., Callegaro, S., Lindström, S., Marzoli, A. (2019). Mantle Dynamics of the Central Atlantic Magmatic Province (CAMP): Constraints from Platinum Group, Gold and Lithophile Elements in Flood Basalts of Morocco Journal of Petrology 60, 1621-1652, https://dx.doi.org/10.1093/petrology/egz041
**These data were originally published in: Tanner, L., Kyte, F. (2005). Anomalous iridium enrichment at the Triassic–Jurassic boundary, Blomidon Formation, Fundy basin, Canada Earth and Planetary Science Letters 240(3-4), 634 641. https://dx.doi.org/10.1016/j.epsl.2005.09.050
***These data were originally published in: Hori, R., Fujiki, T., Inoue, E., Kimura, J. (2007). Platinum group element anomalies and bioevents in the Triassic–Jurassic deep-sea sediments of Panthalassa Palaeogeography, Palaeoclimatology, Palaeoecology 244(1-4), 391 406. https://dx.doi.org/10.1016/j.palaeo.2006.06.038

## Sheet: Suppl. Data 2
	Supplementary file 2*: Accuracy of PGE and Au analyses. Data from Tegner et al. (2019)
		Os [ppb]	Ir [ppb]	Ru [ppb]	Rh [ppb]	Pt [ppb]	Pd [ppb]	Au [ppb]
	WITS1
	measured	1.525	1.44	3.955	1.298	6.86	4.651	6.662
	certified	1.6	1.4 +/- 0.3	3.9 +/- 0.8	1.1 +/- 0.2	5.7 +/- 1.6	5.0 +/- 1.2	4.9 +/- 2.6
	TDB1
	measured	0.096	0.088	0.319	0.489	5.094	24.399	4.407
	certified	0.1	0.15	0.3	0.70	5.8 +/- 1.1	22.4 +/- 1.4	6.3 +/- 1.0
	WPR1
	measured	12.543	14.098	22.306	13.096	278.819	239.418	39.242
	certified	11.5	13.5	22	13.4	285	235	43
Analysed at Cardiff University
*These data were originally published in: Tegner, C., Michelis, S., McDonald, I., Brown, E., Youbi, N., Callegaro, S., Lindström, S., Marzoli, A. (2019). Mantle Dynamics of the Central Atlantic Magmatic Province (CAMP): Constraints from Platinum Group, Gold and Lithophile Elements in Flood Basalts of Morocco Journal of Petrology 60, 1621-1652, https://dx.doi.org/10.1093/petrology/egz041
